# Supplementary material for: Clinicopathologic, molecular, and treatment features of metastatic and distantly recurrent extramammary Paget disease: Mayo clinic experience
Source: Oncologist. 2026 Jun 2;31(7):oyag220. doi: 10.1093/oncolo/oyag220 (PMC13283476; doi:10.1093/oncolo/oyag220)
Supplement: oyag220_Supplementary_Data [file oyag220_supplementary_data.zip]

Archive with 2 entries (2 files):
- Supplementary_Figure.docx
- Supplementary_Tables.docx
